# Supplementary material for: Effect of Intercritical Temperature on the Microstructure and Mechanical Properties of a Ferritic–Martensitic Dual-Phase Low-Alloy Steel with Varying Nickel Content
Source: Materials (Basel). 2022 Dec 16;15(24):9018. doi: 10.3390/ma15249018 (PMC9788566; doi:10.3390/ma15249018)
Supplement: Supplementary file 1 [file materials-15-09018-s001.zip]

Archive with 1 entries (1 files):
- materials-2071180-supplementary.pdf
